# Supplementary material for: Study on Extraction and Purification of Acanthopanax senticosus Polyphenols by an Ionic Liquid-Assisted Aqueous Two-Phase System
Source: Molecules. 2023 Aug 31;28(17):6383. doi: 10.3390/molecules28176383 (PMC10490139; doi:10.3390/molecules28176383)
Supplement: Supplementary file 1 [file molecules-28-06383-s001.zip]

Archive with 1 entries (1 files):
- molecules-2580255-supplementary.pdf
